# Supplementary material for: Salud Mesoamérica 2015 Initiative: design, implementation, and baseline findings
Source: Popul Health Metr. 2015 Feb 7;13(1):3. doi: 10.1186/s12963-015-0034-4 (PMC4327957; doi:10.1186/s12963-015-0034-4)
Supplement: Additional file 1: Table S1. — Maternal and child health indicators by country. [file 12963_2015_34_MOESM1_ESM.xlsx]

## Sheet: Table 1
Indicator	Source	El Salvador	Guatemala	Honduras	Mexico	Nicaragua	Panama	Belize	Costa Rica
Prevalence of anemia among children 0-59 months	Household survey	X		X	X	X
Prevalence of anemia among children 6-23 months	Household survey	X	X	X	X	X	X
Prevalence of stunting among children 0-59 months	Household survey	X	X	X	X	X	X
Modern contraceptive use among women in need	Household survey	X	X	X	X		X	X
Unmet need for contraception	Household survey	X	X	X	X	X	X	X
Exclusive breastfeeding, children 0-5 months	Household survey	X			X		X	X
Discontinuation rate: Any interruption in use of contraceptives during the last year, among women in need of contraceptives	Household survey	X		X	X	X
Women of reproductive age who received at least one antenatal care visit with a doctor or professional nurse for their most recent pregnancy in the last two years	Household survey	X		X	X	X
Women of reproductive age who received at least four antenatal care visit with a doctor or professional nurse for their most recent pregnancy in the last two years	Household survey	X		X	X	X		X
Women of reproductive age who received at least one antenatal care visit with a doctor or professional nurse with all six “best practice” procedures performed at least once during pregnancy for their most recent pregnancy in the last two years	Household survey	X
Women of reproductive age who received at least one antenatal care visit with a doctor or professional nurse during the first trimester for their most recent pregnancy in the last two years	Household survey	X
Number of live births per 1,000 women aged 15 to 49	Household survey			X	X
Number of live births per 1,000 women aged 15 to 19	Household survey			X	X	X
Women of reproductive age who used a maternal waiting home for their most recent pregnancy in the last two years	Household survey					X
In-facility delivery with skilled personnel for the most recent pregnancy in the last two years	Household survey	X		X	X			X
In-facility delivery for the most recent pregnancy in the last two years	Household survey		X		X		X
In-facility deliveries with at least one aspect of cultural pertinence (choice of delivery position, drinks, language, dress, accompaniment)	Household survey		X				X
Postpartum check-up for mother by a health care provider at home or in a health facility within 48 hours after delivery for the most recent pregnancy in the last two years	Household survey			X	X	X	X
Postpartum check-up for mother by a health care provider at home or in a health facility one week after delivery for the most recent pregnancy in the last two years	Household survey	X		X	X	X
Postpartum check-up for mother by a health care provider at home or in a health facility between 7 days and 42 days after delivery for the most recent pregnancy in the last two years	Household survey				X
Women of reproductive age who received postnatal checks with skilled providers in a health facility for their most recent delivery in the last two years during the following times: within 24 hours of birth, within seven days of birth, and within 42 days of birth	Household survey			X	X	X
Postpartum check-up for neonates by a health care provider in a health facility within 24 hours of birth, for children born in the last two years	Household survey				X
Postpartum check-up for neonates by a health care provider in a health facility within 48 hours of birth, for children born in the last two years	Household survey		X	X	X		X
Postpartum check-up for neonates by a health care provider in a health facility within 7 days of birth, for children born in the last two years	Household survey				X
Fully immunized for age based on vaccine card, children 12-59 months	Household survey	X
Fully immunized for age based on vaccine card and mother’s recall, children 12-59 months	Household survey	X
Fully immunized for age based on vaccine card and mother’s recall, children 0-59 months	Household survey		X	X	X		X	X
Received one dose of MMR vaccine based on vaccine card, children 12-23 months	Household survey	X				X
Received one dose of MMR vaccine based on vaccine card and mother’s recall, children 12-23 months	Household survey	X
Received one dose of MMR vaccine based on analysis of dried blood spot samples, children 12-23 months	Household survey				X	X
Received two doses of deworming treatment in the last 12 months, children 12-59 months	Household survey	X	X	X	X		X
Initiated breastfeeding within one hour of birth, children 0-23 months	Household survey	X		X	X	X		X
Continued breastfeeding, children 12-15 months	Household survey	X		X	X
Children of 6-8 months who received solid or semisolid food the previous day	Household survey			X	X
Meets requirements for minimum meal frequency, children 6-23 months	Household survey	X		X	X
Meets requirements for minimum dietary diversity, children 6 - 23 months	Household survey	X		X
Meets requirements for minimum acceptable diet, children 6-23 months	Household survey	X		X	X
Received iron supplements or iron-rich foods, children 6-23 months	Household survey	X		X	X
Received micronutrient packets in adequate doses in the last six months, children 6-23 months	Household survey	X	X	X	X	X	X	X
Received antibiotics for suspected pneumonia in the last two weeks, children 0-59 months	Household survey				X
Received zinc plus oral rehydration solution for the treatment of diarrhea in the last two weeks, children 0-59 months	Household survey	X	X	X			X	X
Received oral rehydration solution for the treatment of diarrhea in the last two weeks, children 0-59 months	Household survey				X
Mothers of children age 0-59 months who received counseling about the treatment of diarrhea in children in the past three months	Household survey			X
Mothers of children age 0-23 months who received at least one counseling session face-to-face with community personnel in the last month	Household survey			X
Mothers with a most recent birth in the last two years who can recognize at least five signs of danger for newborns	Household survey		X	X	X	X	X
Mothers with a most recent birth in the last two years who can recognize at least three signs of danger for newborns	Household survey							X
Women of reproductive age who report having suffered any illness in the past two weeks	Household survey			X	X	X
Women of reproductive age who report having suffered any illness in the past two weeks but who did not seek care	Household survey				X
Women of reproductive age who used health services in the past two weeks	Household survey				X
Women of reproductive age who reported having had a sick child (0-59 months) in the last two weeks	Household survey			X	X	X
Women of reproductive age who reported having had a sick child (0-59 months) in the past two weeks but who did not seek health care	Household survey			X	X	X
Children 0-59 months who used health services in the last two weeks	Household survey				X
Average travel time to the nearest health center	Household survey			X	X	X
Average travel time to health facilities for delivery, for women with live births in the last two years	Household survey				X
Average distance to the nearest health center	Household survey				X
Average wait time at health facilities during the most recent visit	Household survey				X
Women of reproductive age who reported receiving high quality care during the last visit to a health facility	Household survey				X
Women of reproductive age who reported that the health facility they visited most recently was clean	Household survey				X
Women of reproductive age who, during their most recent visit to a health facility, perceived the health personnel to be competent	Household survey				X
Women of reproductive age who reported that they were treated respectfully by staff during their most recent visit to a health facility	Household survey				X
Average amount the family paid in cash for health services in the past month	Household survey			X	X
Average monthly household expenditure	Household survey			X	X	X
Households with catastrophic health expenditure in the last month	Household survey				X
Health facilities with refrigerators	Health facility survey	X
Health facilities with availability of supplies and equipment needed for child care	Health facility survey	X	X	X	X	X	X	X
Health facilities with continuous availability of supplies and equipment needed for prenatal care	Health facility survey	X
Health facilities with continuous availability of supplies and equipment needed for prenatal and postpartum care	Health facility survey		X		X	X	X	X
Health facilities with continuous availability of inputs needed for delivery and newborn care	Health facility survey				X		X
Health facilities with continuous availability of supplies and equipment needed for emergency obstetric and neonatal care	Health facility survey		X	X	X	X		X
Health facilities with supplies of modern family planning methods (oral pill, injectable, barrier, IUD)	Health facility survey	X	X	X	X	X	X	X
Health facilities with availability of necessary staff (of at least one general physician, one nurse, one polyvalent, and three health promoters)	Health facility survey	X
First prenatal care visits within 12 weeks of gestation, with doctor or nurse	Health facility survey		X				X	X
Women of reproductive age who received > 4 ANC visits by qualified personnel according to best practices for a birth in the last two years	Health facility survey		X	X
Women of reproductive age who received > 5 ANC visits by qualified personnel according to best practices for a birth in the last two years	Health facility survey				X
Births attended in CAP and CAIMI health facilities managed according to the norm	Health facility survey		X
Neonates born in the last two years with complications (low birth weight, prematurity, birth asphyxia, and sepsis) who were managed according to the norm	Health facility survey		X	X	X			X
Women with obstetric complications in the last two years (sepsis, hemorrhage, severe pre-eclampsia, and eclampsia) managed according to the norm	Health facility survey		X	X	X			X
Proportion of institutional postpartum patients in the last two years who were evaluated and registered in clinical records at least every 15 minutes during the first hour after birth, at least every 30 minutes during the second hour after birth, and when discharged from the hospital	Health facility survey		X	X	X
Active management of the third stage of labor (administration of 10 IU of intramuscular oxytocin, national norms) for births in the last two years	Health facility survey			X	X	X	X	X
Children 0-59 months who diagnosed were with pneumonia and attended a follow-up appointment after two days in a CESAR or CESAMO health facility	Health facility survey			X
Health facilities with cold chain according to national standards	Health facility survey				X	X
Women in the last 18 months who were housed in maternity homes and adopted family planning methods within 40 days after delivery	Health facility survey					X
Facilities with general physician availability 24 hours per day, 7 days per week	Health facility survey						X
Adolescents who know they can obtain contraceptive methods at EBAIS health facilities	School survey								X
Adolescents who received counseling on sexual and reproductive health during their last visit to an EBAIS health facility (among those visiting EBAIS facilities)	School survey								X
Adolescents who can correctly identify at least four signs and symptoms of sexually transmitted infections (vaginal secretion, urethral discharge, sores or ulcers on the genitals, pain and swelling of the glands near the groin)	School survey								X
Adolescents who can correctly identify three methods to reduce the risk of sexually transmitted infections (always using condoms, abstaining from sexual activity, having one mutually monogamous partner for long periods of time)	School survey								X
Adolescents with knowledge of proper use of condoms and oral contraceptive pills (identifies three correct practices and nine incorrect practices)	School survey								X
Adolescents requesting and receiving contraceptive methods during visits to EBAIS health facilities	School survey								X
Adolescents who report being satisfied with the care they received at EBAIS health facilities	School survey								X
Adolescents who are currently using or whose partner is using a modern contraceptive method (condom, pill, IUD, implant, injection, patch, or vaginal ring)	School survey								X
